# Supplementary material for: Diffuse Optical Monitoring of Cerebral Hemodynamics and Oxygen Metabolism during and after Cardiopulmonary Bypass: Hematocrit Correction and Neurological Vulnerability
Source: Metabolites. 2023 Nov 16;13(11):1153. doi: 10.3390/metabo13111153 (PMC10672802; doi:10.3390/metabo13111153)
Supplement: Supplementary file 1 [file metabolites-13-01153-s001.zip]

Archive with 1 entries (1 files):
- metabolites-2677899-supplementary.pdf
